# Supplementary material for: Identification of RECK as a protective prognostic indicator and a tumor suppressor through regulation of the ERK/MAPK signaling pathway in gastric cancer
Source: J Transl Med. 2023 Oct 30;21:766. doi: 10.1186/s12967-023-04644-z (PMC10614389; doi:10.1186/s12967-023-04644-z)
Supplement: Supplementary file 1 — Additional file 1: Table S1. The sequences of siRNA targeting RECK. Table S2. Primer sequences used in RT-qPCR experiments. Table S3. The pan-cancer T cell inflamed score of TCGA STAD patients. Table S4. Comparisons of the inhibitory immune checkpoints between RECK groups. [file 12967_2023_4644_MOESM1_ESM.xlsx]

## Sheet: Table S1
Table S1. The sequences of siRNA targeting RECK
siRNA	Strand	Sequence
Si-NC	sense strand	UUCUCCGAACGUGUCACGU TT
	nonsense strand	ACGUGACACGUUCGGAGAA TT
Si-RECK#1	sense strand	AAGACCCAGCCCUUGCCUCAA TT
	nonsense strand	UUGAGGCAAGGGCUGGGUCUU TT
Si-RECK#2	sense strand	GGUGUGUUUAAGAAGUCUG TT
	nonsense strand	CAGACUUCUUAAACACACC TT
Si-RECK#3	sense strand	CAGAUUGAAGCCUGCAAUAAA TT
	nonsense strand	UUUAUUGCAGGCUUCAAUCUG TT

## Sheet: Table S2
Table S2. Primer sequences used in RT-qPCR experiments
ID	Direction	Sequence
GAPDH	Forward	AAGGTGAAGGTCGGAGTCAA
	Reverse	AATGAAGGGGTCATTGATGG
ACTB	Forward	GGCCAACCGCGAGAAGATGAC
	Reverse	GGATAGCACAGCCTGGATAGCAAC
RECK	Forward	AGTGCGGGTGCATTGTGTT
	Reverse	TTCACAGCAGCCTAAGCCAAC
CALD1	Forward	TCGACCCAACAATAACAGATGC
	Reverse	TCTCGTATCTTTCTTGGCGACT

## Sheet: Table S3
Table S3. The T cell inflamed score of TCGA STAD patients.
Variable in Pancancer T cell inflamed score	coefficients			ID	Pancancer T cell inflamed score
CCL5	0.008346			TCGA-D7-6822-01A-11R-1884-13	3.76829
CD27	0.072293			TCGA-BR-4357-01A-01R-1157-13	4.12324
CD274	0.042853			TCGA-VQ-AA68-01A-11R-A414-31	3.82065
CD276	-0.0239			TCGA-CG-5723-01A-11R-1602-13	4.32718
CD8A	0.031021			TCGA-MX-A5UG-01A-21R-A31P-31	3.88225
CMKLR1	0.151253			TCGA-VQ-A8PB-01A-11R-A39E-31	3.53633
CXCL9	0.074135			TCGA-CD-8535-01A-11R-2343-13	3.12633
CXCR6	0.004313			TCGA-BR-8487-01A-11R-2402-13	3.78201
HLA-DQA1	0.020091			TCGA-VQ-A8E2-01A-11R-A36D-31	3.6239
HLA-DRB1	0.058806			TCGA-F1-6177-01A-11R-1802-13	3.53968
HLA-E	0.07175			TCGA-D7-A6EY-01A-21R-A31P-31	4.28402
IDO1	0.060679			TCGA-CD-8533-01A-11R-2343-13	3.14
LAG3	0.123895			TCGA-VQ-A8E0-01A-11R-A414-31	3.50574
NKG7	0.075524			TCGA-BR-4366-01A-01R-1157-13	3.27641
PDCD1LG2	0.003734			TCGA-VQ-A8P5-01A-11R-A39E-31	3.69512
PSMB10	0.032999			TCGA-BR-8682-01A-11R-2402-13	3.50596
STAT1	0.250229			TCGA-VQ-A94R-01A-11R-A414-31	3.81472
TIGIT	0.084767			TCGA-VQ-A8DU-01A-11R-A36D-31	3.55915
				TCGA-VQ-A91K-01A-11R-A414-31	3.79437
				TCGA-BR-8284-01A-11R-2343-13	4.08355
				TCGA-BR-A4J4-01A-12R-A251-31	3.87097
				TCGA-CD-5799-01A-11R-1602-13	3.20209
				TCGA-D7-8573-01A-11R-2343-13	3.60865
				TCGA-BR-6454-01A-11R-1802-13	4.31808
				TCGA-CG-5724-01A-11R-1602-13	3.83391
				TCGA-HU-A4GP-01A-11R-A251-31	3.24716
				TCGA-BR-4187-01A-01R-1131-13	3.85034
				TCGA-VQ-A8PU-01A-12R-A414-31	2.91686
				TCGA-VQ-A91Y-01A-11R-A414-31	4.06232
				TCGA-FP-8210-01A-11R-2343-13	3.98522
				TCGA-CG-4475-01A-01R-1157-13	3.14633
				TCGA-BR-8291-01A-11R-2343-13	3.67478
				TCGA-BR-8683-01A-11R-2402-13	3.77743
				TCGA-BR-6565-01A-11R-1802-13	4.12768
				TCGA-BR-8592-01A-11R-2402-13	3.61279
				TCGA-VQ-AA69-01A-11R-A414-31	4.05441
				TCGA-BR-8679-01A-11R-2402-13	3.40826
				TCGA-BR-8589-01A-11R-2402-13	4.36539
				TCGA-BR-7197-01A-11R-2203-13	3.04506
				TCGA-BR-8081-01A-11R-2343-13	4.33641
				TCGA-BR-8295-01A-11R-2343-13	3.14088
				TCGA-VQ-A8PQ-01A-11R-A414-31	4.07691
				TCGA-FP-A8CX-01A-11R-A36D-31	3.66164
				TCGA-VQ-A91D-01A-11R-A414-31	3.97256
				TCGA-D7-A6F2-01A-12R-A31P-31	3.77407
				TCGA-HU-A4HD-01A-11R-A251-31	3.39074
				TCGA-BR-6803-01A-11R-1884-13	3.83823
				TCGA-BR-6455-01A-11R-1802-13	4.03781
				TCGA-BR-6456-01A-11R-1802-13	3.6924
				TCGA-BR-8365-01A-21R-2343-13	3.73633
				TCGA-BR-8058-01A-31R-2343-13	4.17964
				TCGA-BR-8364-01A-11R-2343-13	3.7038
				TCGA-BR-7707-01A-11R-2055-13	4.02077
				TCGA-3M-AB46-01A-11R-A414-31	3.29704
				TCGA-RD-A8N0-01A-12R-A36D-31	4.04782
				TCGA-B7-5818-01A-11R-1602-13	4.12266
				TCGA-HU-A4GJ-01A-11R-A251-31	4.11216
				TCGA-D7-8570-01A-11R-2343-13	4.41638
				TCGA-B7-A5TJ-01A-11R-A31P-31	3.22656
				TCGA-BR-8296-01A-11R-2343-13	3.77923
				TCGA-FP-8211-01A-11R-2343-13	3.65102
				TCGA-D7-8574-01A-13R-2343-13	3.96421
				TCGA-VQ-A94T-01A-11R-A414-31	2.95828
				TCGA-BR-8077-01A-11R-2343-13	3.97179
				TCGA-FP-7916-01A-11R-2203-13	4.40448
				TCGA-D7-A6EX-01A-11R-A31P-31	3.23641
				TCGA-BR-4294-01A-01R-1131-13	3.21409
				TCGA-BR-A4CS-01A-11R-A24K-31	3.43413
				TCGA-BR-6802-01A-11R-1884-13	4.33931
				TCGA-F1-A448-01A-11R-A24K-31	3.69296
				TCGA-D7-A6EV-01A-11R-A31P-31	3.25392
				TCGA-BR-8060-01A-11R-2343-13	3.8391
				TCGA-HF-7134-01A-11R-2055-13	3.5508
				TCGA-VQ-A8PM-01A-21R-A414-31	3.88674
				TCGA-D7-6818-01A-11R-1884-13	3.63863
				TCGA-HU-A4GX-01A-12R-A251-31	4.24899
				TCGA-FP-8099-01A-11R-2343-13	3.62474
				TCGA-BR-7704-01A-11R-2055-13	4.35144
				TCGA-BR-A44T-01A-32R-A24K-31	4.00958
				TCGA-BR-4367-01A-01R-1157-13	4.19742
				TCGA-CG-4305-01A-01R-1157-13	4.06215
				TCGA-BR-8372-01A-11R-2343-13	4.26613
				TCGA-BR-6801-01A-11R-1884-13	3.24575
				TCGA-BR-4257-01A-01R-1131-13	3.9455
				TCGA-BR-8485-01A-11R-2402-13	3.84102
				TCGA-BR-4370-01A-01R-1157-13	3.85907
				TCGA-D7-A748-01A-12R-A32D-31	3.88052
				TCGA-VQ-A91Z-01A-11R-A414-31	2.95089
				TCGA-RD-A7C1-01A-11R-A32D-31	4.16372
				TCGA-D7-6519-01A-11R-1802-13	3.47129
				TCGA-VQ-A8P2-01A-11R-A36D-31	3.18032
				TCGA-BR-6710-01A-11R-1884-13	3.49086
				TCGA-KB-A93H-01A-11R-A39E-31	3.37895
				TCGA-CG-4438-01A-01R-1157-13	4.18418
				TCGA-BR-6452-01A-12R-1802-13	3.99545
				TCGA-CG-4440-01A-01R-1157-13	3.48674
				TCGA-IN-7808-01A-11R-2203-13	4.08946
				TCGA-CD-8529-01A-11R-2343-13	4.10475
				TCGA-BR-6458-01A-11R-1802-13	4.06433
				TCGA-HU-A4G2-01A-11R-A251-31	3.82453
				TCGA-HU-A4H0-01A-11R-A251-31	4.39911
				TCGA-BR-A4J9-01A-12R-A251-31	3.69319
				TCGA-BR-7196-01A-11R-2055-13	4.19055
				TCGA-CD-8526-01A-11R-2343-13	3.75592
				TCGA-VQ-A94O-01A-11R-A414-31	3.51178
				TCGA-R5-A7ZI-01A-11R-A354-31	4.35366
				TCGA-BR-7722-01A-31R-2203-13	3.45355
				TCGA-VQ-A8E3-01A-11R-A39E-31	4.13072
				TCGA-BR-6709-01A-11R-1884-13	4.42692
				TCGA-CD-A48C-01A-11R-A24K-31	3.55973
				TCGA-VQ-A8PH-01A-12R-A414-31	3.50541
				TCGA-HU-A4G3-01A-11R-A24K-31	3.23434
				TCGA-HU-8238-01A-11R-2343-13	3.63135
				TCGA-CD-A489-01A-11R-A24K-31	3.59879
				TCGA-MX-A666-01A-11R-A31P-31	3.35098
				TCGA-F1-6874-01A-11R-1884-13	3.84423
				TCGA-CG-4466-01A-01R-1157-13	3.26085
				TCGA-CD-5803-01A-11R-1602-13	4.40336
				TCGA-RD-A8N5-01A-12R-A36D-31	3.19441
				TCGA-VQ-A91V-01A-11R-A414-31	3.17979
				TCGA-VQ-A8DZ-01A-11R-A36D-31	3.34114
				TCGA-CG-5717-01A-11R-1602-13	3.9363
				TCGA-CD-8527-01A-11R-2343-13	3.64803
				TCGA-HU-A4H5-01A-21R-A251-31	3.44731
				TCGA-CG-4476-01A-01R-1157-13	3.60696
				TCGA-CD-5800-01A-11R-1602-13	3.34057
				TCGA-BR-6566-01A-11R-1802-13	4.04306
				TCGA-D7-A6EZ-01A-11R-A31P-31	4.3914
				TCGA-IN-A6RL-01A-11R-A32D-31	3.62081
				TCGA-VQ-A8DT-01A-11R-A36D-31	3.36155
				TCGA-KB-A93G-01A-11R-A39E-31	3.40549
				TCGA-IN-A6RS-01A-12R-A354-31	3.8539
				TCGA-VQ-A91Q-01A-12R-A414-31	3.33335
				TCGA-CG-4469-01A-01R-1157-13	3.55387
				TCGA-CD-8524-01A-11R-2343-13	3.76489
				TCGA-VQ-A94U-01A-12R-A414-31	3.13608
				TCGA-RD-A8N6-01A-11R-A36D-31	3.28846
				TCGA-HF-7133-01A-11R-2055-13	3.97956
				TCGA-CG-5726-01A-11R-1602-13	3.44842
				TCGA-EQ-8122-01A-11R-2343-13	3.14666
				TCGA-BR-7716-01A-21R-2055-13	4.21107
				TCGA-BR-8486-01A-31R-2402-13	3.75128
				TCGA-BR-8591-01A-11R-2402-13	3.96219
				TCGA-BR-4267-01A-01R-1131-13	3.50979
				TCGA-BR-8588-01A-11R-2402-13	3.80854
				TCGA-VQ-AA6F-01A-31R-A414-31	3.86726
				TCGA-BR-A4PF-01A-11R-A251-31	4.07155
				TCGA-KB-A6F7-01A-12R-A32D-31	4.13755
				TCGA-VQ-A8PF-01A-11R-A414-31	4.49239
				TCGA-BR-6707-01A-11R-1884-13	4.29289
				TCGA-HU-8610-01A-22R-2402-13	3.85561
				TCGA-FP-A4BF-01A-12R-A36D-31	4.34974
				TCGA-IN-A7NT-01A-21R-A354-31	3.43523
				TCGA-SW-A7EB-01A-11R-A354-31	3.62344
				TCGA-CG-5716-01A-21R-1802-13	3.67103
				TCGA-HU-A4GQ-01A-11R-A36D-31	3.84871
				TCGA-CD-5798-01A-11R-1602-13	3.52221
				TCGA-FP-7735-01A-11R-2055-13	3.71361
				TCGA-CG-5734-01A-11R-1602-13	4.24718
				TCGA-BR-4279-01A-01R-1131-13	3.832
				TCGA-BR-8368-01A-11R-2343-13	3.71087
				TCGA-BR-7715-01A-11R-2055-13	3.32804
				TCGA-IN-A7NU-01A-22R-A354-31	3.91221
				TCGA-HU-A4H2-01A-11R-A251-31	3.77294
				TCGA-CD-5801-01A-11R-1602-13	4.47866
				TCGA-CG-5718-01A-11R-1602-13	3.80813
				TCGA-HU-A4GC-01A-12R-A251-31	3.68315
				TCGA-CD-5813-01A-11R-1602-13	4.07999
				TCGA-VQ-AA6G-01A-11R-A414-31	3.38969
				TCGA-CG-4460-01A-01R-1157-13	3.63103
				TCGA-VQ-AA64-01A-11R-A414-31	3.3087
				TCGA-HU-A4GY-01A-21R-A24K-31	4.21019
				TCGA-CG-5720-01A-11R-1602-13	3.8207
				TCGA-BR-8369-01A-11R-2343-13	3.2113
				TCGA-RD-A8NB-01A-12R-A39E-31	4.1476
				TCGA-D7-6527-01A-11R-1802-13	3.57399
				TCGA-BR-6705-01A-12R-1884-13	3.62454
				TCGA-HU-8602-01A-11R-2402-13	4.39214
				TCGA-BR-4369-01A-01R-1157-13	3.6614
				TCGA-BR-8381-01A-11R-2402-13	4.27186
				TCGA-D7-A4YX-01A-11R-A251-31	4.30872
				TCGA-RD-A8N1-01A-12R-A36D-31	4.15796
				TCGA-VQ-A923-01A-11R-A414-31	4.33178
				TCGA-BR-4256-01A-01R-1131-13	4.38329
				TCGA-CD-A486-01A-11R-A24K-31	3.49139
				TCGA-HU-8608-01A-11R-2402-13	4.68572
				TCGA-BR-A4QL-01A-31R-A251-31	3.50904
				TCGA-D7-6521-01A-11R-1802-13	3.81202
				TCGA-HF-7132-01A-11R-2055-13	4.01298
				TCGA-ZQ-A9CR-01A-11R-A39E-31	3.86058
				TCGA-RD-A7BW-01A-11R-A32D-31	4.05962
				TCGA-D7-6528-01A-11R-1802-13	3.32567
				TCGA-CG-4444-01A-01R-1157-13	3.65314
				TCGA-RD-A7BS-01A-11R-A32D-31	3.74292
				TCGA-BR-4361-01A-01R-1157-13	4.05115
				TCGA-D7-8572-01A-11R-2343-13	3.74823
				TCGA-CG-4437-01A-01R-1802-13	4.14705
				TCGA-R5-A7ZR-01A-11R-A354-31	3.59881
				TCGA-IN-A6RJ-01A-21R-A33Y-31	3.46107
				TCGA-VQ-A91S-01A-11R-A414-31	4.00079
				TCGA-BR-8686-01A-11R-2402-13	4.10444
				TCGA-VQ-A8PP-01A-21R-A414-31	3.8264
				TCGA-D7-6520-01A-11R-1802-13	3.74422
				TCGA-VQ-A8P8-01A-11R-A39E-31	3.6507
				TCGA-FP-8631-01A-11R-2402-13	3.21881
				TCGA-VQ-AA6J-01A-11R-A414-31	4.115
				TCGA-ZA-A8F6-01A-23R-A36D-31	3.5444
				TCGA-CG-5721-01A-11R-1602-13	4.73415
				TCGA-VQ-A8PO-01A-11R-A414-31	4.14016
				TCGA-IP-7968-01A-11R-2203-13	3.99288
				TCGA-VQ-A94P-01A-13R-A414-31	3.80419
				TCGA-R5-A805-01A-11R-A36D-31	3.77116
				TCGA-CD-8532-01A-11R-2343-13	4.07039
				TCGA-RD-A8N4-01A-21R-A36D-31	3.86255
				TCGA-BR-8676-01A-11R-2402-13	4.0271
				TCGA-BR-8297-01A-12R-2343-13	3.6214
				TCGA-HU-A4H4-01A-21R-A251-31	4.3133
				TCGA-VQ-A8P3-01A-11R-A36D-31	3.72821
				TCGA-BR-7851-01A-11R-2203-13	3.74631
				TCGA-BR-6453-01A-11R-1802-13	3.97301
				TCGA-IN-A6RI-01A-11R-A32D-31	3.05332
				TCGA-VQ-A927-01A-12R-A414-31	3.52948
				TCGA-VQ-AA6K-01A-11R-A414-31	3.71535
				TCGA-BR-8366-01A-11R-2343-13	4.53497
				TCGA-BR-6852-01A-11R-1884-13	4.5987
				TCGA-IN-8663-01A-11R-2402-13	3.50009
				TCGA-CG-4477-01A-01R-1157-13	4.20302
				TCGA-BR-7901-01A-11R-2203-13	3.79801
				TCGA-BR-8680-01A-11R-2402-13	3.02278
				TCGA-BR-8687-01A-11R-2402-13	3.25635
				TCGA-CG-5732-01A-11R-1602-13	3.84212
				TCGA-BR-7958-01A-21R-2343-13	4.60335
				TCGA-D7-5578-01A-01R-1602-13	3.79581
				TCGA-VQ-AA6A-01A-11R-A414-31	3.29022
				TCGA-HU-A4GU-01A-11R-A251-31	3.22288
				TCGA-VQ-A8PC-01A-11R-A39E-31	3.81424
				TCGA-BR-8361-01A-11R-2343-13	4.16465
				TCGA-HU-8604-01A-11R-2402-13	4.27204
				TCGA-CD-8525-01A-11R-2343-13	4.00108
				TCGA-BR-8483-01A-31R-2402-13	3.32121
				TCGA-CD-A4MG-01A-11R-A251-31	3.4106
				TCGA-D7-A4YU-01A-21R-A251-31	4.36127
				TCGA-3M-AB47-01A-22R-A414-31	3.60571
				TCGA-VQ-AA6D-01A-11R-A414-31	3.23017
				TCGA-BR-A4J5-01A-21R-A251-31	3.55161
				TCGA-RD-A8MW-01A-11R-A36D-31	4.05059
				TCGA-VQ-A8PJ-01A-11R-A414-31	3.17963
				TCGA-CG-5722-01A-21R-1602-13	4.19607
				TCGA-F1-A72C-01A-21R-A33Y-31	3.86174
				TCGA-BR-4280-01A-01R-1131-13	4.00649
				TCGA-RD-A8N2-01A-12R-A36D-31	3.58625
				TCGA-CG-4441-01A-01R-1802-13	3.73211
				TCGA-D7-A4Z0-01A-22R-A251-31	3.60497
				TCGA-VQ-A8PK-01A-12R-A414-31	3.69319
				TCGA-HU-A4GT-01A-21R-A251-31	3.48093
				TCGA-D7-8578-01A-21R-2343-13	3.46099
				TCGA-CD-5804-01A-12R-2055-13	3.69089
				TCGA-HU-A4H6-01A-11R-A251-31	3.69108
				TCGA-BR-8059-01A-11R-2343-13	3.39832
				TCGA-D7-6525-01A-11R-1802-13	3.70155
				TCGA-D7-8579-01A-11R-2343-13	3.53043
				TCGA-IN-AB1V-01A-21R-A414-31	3.30543
				TCGA-VQ-A91E-01A-31R-A414-31	3.81017
				TCGA-BR-8678-01A-11R-2402-13	3.68766
				TCGA-CG-4462-01A-01R-1157-13	3.66873
				TCGA-BR-A4J6-01A-11R-A251-31	3.38948
				TCGA-HU-A4HB-01A-12R-A251-31	4.09005
				TCGA-BR-7957-01A-11R-2203-13	3.46416
				TCGA-BR-7717-01A-11R-2055-13	3.31222
				TCGA-VQ-A925-01A-11R-A414-31	3.42037
				TCGA-VQ-A8DV-01A-12R-A36D-31	3.0801
				TCGA-IN-7806-01A-11R-2055-13	3.10772
				TCGA-CG-4306-01A-01R-1157-13	3.80888
				TCGA-HF-7131-01A-11R-2055-13	3.75112
				TCGA-VQ-A922-01A-11R-A414-31	3.3464
				TCGA-HU-8249-01A-11R-A36D-31	3.65938
				TCGA-FP-7998-01A-11R-2203-13	4.75423
				TCGA-R5-A7ZF-01A-11R-A354-31	3.45984
				TCGA-VQ-A924-01A-11R-A414-31	4.0478
				TCGA-BR-8080-01A-11R-2343-13	3.78865
				TCGA-IN-A6RR-01A-12R-A32D-31	3.4421
				TCGA-BR-4253-01A-01R-1131-13	4.73843
				TCGA-BR-4368-01A-01R-1157-13	4.07272
				TCGA-VQ-A92D-01A-11R-A414-31	3.36162
				TCGA-VQ-A928-01A-11R-A414-31	3.33613
				TCGA-VQ-A91U-01A-11R-A414-31	4.0679
				TCGA-IN-AB1X-01A-11R-A39E-31	4.22651
				TCGA-VQ-A8E7-01B-11R-A414-31	3.29661
				TCGA-VQ-A91N-01A-11R-A414-31	3.69093
				TCGA-F1-6875-01A-11R-2055-13	2.62398
				TCGA-VQ-A8PE-01A-11R-A414-31	3.75368
				TCGA-RD-A8N9-01A-12R-A39E-31	3.8644
				TCGA-BR-8590-01A-11R-2402-13	3.81164
				TCGA-BR-8373-01A-11R-2343-13	3.50135
				TCGA-HU-8244-01A-11R-2343-13	3.07383
				TCGA-BR-6457-01A-21R-1802-13	3.79831
				TCGA-VQ-A8PD-01A-11R-A414-31	4.05038
				TCGA-VQ-A91A-01A-11R-A414-31	3.38417
				TCGA-IN-A7NR-01A-11R-A354-31	3.61677
				TCGA-FP-8209-01A-11R-2343-13	3.94932
				TCGA-MX-A5UJ-01A-11R-A31P-31	3.62218
				TCGA-BR-A4CR-01A-11R-A24K-31	3.0725
				TCGA-CG-4443-01A-01R-1157-13	2.90241
				TCGA-KB-A93J-01A-11R-A39E-31	4.17785
				TCGA-BR-4371-01A-01R-1157-13	3.64666
				TCGA-IN-A6RO-01A-12R-A33Y-31	3.64983
				TCGA-HU-A4H3-01A-21R-A251-31	3.66175
				TCGA-RD-A8MV-01A-11R-A36D-31	4.16537
				TCGA-VQ-A91X-01A-12R-A414-31	3.01191
				TCGA-D7-8575-01A-11R-2343-13	3.53868
				TCGA-B7-A5TN-01A-21R-A31P-31	3.56822
				TCGA-CG-4442-01A-01R-1157-13	3.489
				TCGA-D7-6526-01A-11R-1802-13	3.16303
				TCGA-BR-8380-01A-11R-2343-13	3.50202
				TCGA-CD-A4MH-01A-11R-A251-31	3.54521
				TCGA-CG-4436-01A-01R-1157-13	3.58781
				TCGA-BR-4191-01A-02R-1131-13	3.98866
				TCGA-SW-A7EA-01A-12R-A354-31	4.16304
				TCGA-CG-4465-01A-01R-1157-13	3.83738
				TCGA-BR-8384-01A-21R-2402-13	3.85715
				TCGA-HU-A4G8-01A-11R-A251-31	4.10087
				TCGA-BR-8382-01A-11R-2402-13	4.14026
				TCGA-BR-8371-01A-11R-2343-13	3.59518
				TCGA-D7-6524-01A-11R-1802-13	3.59678
				TCGA-D7-5577-01A-01R-1602-13	4.49903
				TCGA-CG-5725-01A-11R-1602-13	3.28682
				TCGA-CD-8528-01A-11R-2343-13	3.39948
				TCGA-HU-A4G9-01A-11R-A24K-31	3.12617
				TCGA-BR-8289-01A-11R-2343-13	3.35342
				TCGA-BR-A44U-01A-11R-A36D-31	3.29152
				TCGA-HF-A5NB-01A-11R-A31P-31	3.66406
				TCGA-R5-A7ZE-01B-11R-A354-31	2.80492
				TCGA-HU-A4H8-01A-11R-A251-31	3.67006
				TCGA-FP-7829-01A-11R-2055-13	3.08485
				TCGA-D7-6522-01A-11R-1802-13	4.28655
				TCGA-CD-A487-01A-21R-A24K-31	3.40201
				TCGA-HU-A4GF-01A-11R-A24K-31	3.69689
				TCGA-R5-A7O7-01A-11R-A33Y-31	3.49664
				TCGA-RD-A7BT-01A-11R-A33Y-31	3.41798
				TCGA-IN-A6RN-01A-12R-A33Y-31	3.1129
				TCGA-CG-5719-01A-11R-1602-13	3.55529
				TCGA-BR-4201-01A-01R-1131-13	3.79384
				TCGA-CD-A48A-01A-12R-A36D-31	3.61775
				TCGA-BR-7723-01A-11R-2055-13	3.87394
				TCGA-D7-A747-01A-22R-A33Y-31	3.7395
				TCGA-BR-8484-01A-11R-2402-13	4.0646
				TCGA-BR-A4J8-01A-11R-A251-31	3.45911
				TCGA-CD-8531-01A-11R-2343-13	3.68322
				TCGA-BR-6564-01A-12R-1884-13	3.84604
				TCGA-BR-8286-01A-12R-2343-13	3.71803
				TCGA-BR-8677-01A-11R-2402-13	4.2227
				TCGA-HU-A4GH-01A-11R-A24K-31	3.28989
				TCGA-BR-8690-01A-11R-2402-13	4.22857
				TCGA-B7-A5TI-01A-11R-A31P-31	3.5734
				TCGA-B7-A5TK-01A-12R-A36D-31	4.69451
				TCGA-BR-7959-01A-11R-2343-13	3.63349
				TCGA-IN-8462-01A-11R-2343-13	3.57241
				TCGA-CG-4304-01A-01R-1157-13	3.7729
				TCGA-BR-6563-01A-13R-2055-13	4.07147
				TCGA-BR-4363-01A-01R-1157-13	4.02242
				TCGA-BR-A4IV-01A-31R-A251-31	3.42779
				TCGA-D7-A74A-01A-11R-A32D-31	3.7324
				TCGA-CD-8530-01A-11R-2343-13	3.49044
				TCGA-D7-6815-01A-11R-1884-13	3.46517
				TCGA-BR-8367-01A-11R-2343-13	3.48886
				TCGA-D7-A6F0-01A-11R-A31P-31	3.92786
				TCGA-BR-A4J7-01A-31R-A251-31	4.11043
				TCGA-CG-4301-01A-01R-1157-13	3.49869
				TCGA-FP-A9TM-01A-11R-A39E-31	3.69341
				TCGA-CD-8534-01A-11R-2343-13	3.6222
				TCGA-D7-8576-01A-11R-2343-13	3.4415
				TCGA-HU-A4GD-01A-11R-A36D-31	3.10289
				TCGA-HJ-7597-01A-21R-2203-13	3.97151
				TCGA-MX-A663-01A-11R-A31P-31	3.45916
				TCGA-VQ-A8PX-01A-12R-A414-31	3.70527

## Sheet: Table S4
Table S4. Comparisons of the inhibitory immune checkpoints between RECK groups.
ID	logFC	logCPM	PValue	FDR
IDO1	-1.45015	15.6378	6.44893e-13	2.70855e-12
CEACAM1	-1.12625	17.2359	1.07206e-15	7.50442e-15
LGALS3	-1.01309	19.3251	6.88663e-16	7.23096e-15
CD274	-0.915922	13.1502	2.6738e-14	1.40375e-13
VTCN1	-0.908199	12.6131	0.000271978	0.00038077
CTLA4	-0.840636	12.1951	1.13406e-11	3.40218e-11
PVR	-0.833515	16.9418	8.36672e-12	2.92835e-11
CD200R1	-0.529035	11.7317	4.26889e-05	6.89591e-05
LAG3	-0.431451	13.1789	1.64917e-05	2.88605e-05
CD276	-0.301712	17.0424	0.00387333	0.00508374
PDCD1	-0.241381	11.815	0.0155169	0.018103
KIR3DL1	-0.178451	7.51532	0.331736	0.366655
ADORA2A	-0.112428	9.45711	0.393077	0.412731
CD80	0.0617879	10.8599	0.461757	0.461757
TIGIT	0.239762	12.4746	0.00550693	0.00680268
HAVCR2	0.261376	13.7983	0.000101984	0.000152976
CD86	0.329428	13.6022	1.05221e-06	2.00876e-06
LAIR1	0.446714	14.7907	1.97672e-11	5.18888e-11
CD200	0.6173	13.6762	1.07426e-10	2.25595e-10
BTLA	0.853808	10.5733	2.70861e-11	6.32008e-11
